# Supplementary material for: BRAF-Inhibitor-Induced Metabolic Alterations in A375 Melanoma Cells
Source: Metabolites. 2021 Nov 14;11(11):777. doi: 10.3390/metabo11110777 (PMC8619236; doi:10.3390/metabo11110777)
Supplement: Supplementary file 1 [file metabolites-11-00777-s001.zip]

Archive with 1 entries (1 files):
- metabolites-1467807-supplementary.pdf
